# Supplementary material for: Spatial and temporal variations of geochemical processes and toxicity of water, sediments, and suspended solids in Sibuti River Estuary, NW Borneo
Source: Environ Sci Pollut Res Int. 2023 Jul 26;30(40):92692–719. doi: 10.1007/s11356-023-28596-5 (PMC10447316; doi:10.1007/s11356-023-28596-5)
Supplement: Supplementary file 2 — Supplementary file2 (XLSX 46 KB) [file 11356_2023_28596_MOESM2_ESM.xlsx]

## Sheet: Sibuti Water Data
	SWM (All conc. mg/L excpet Salinity in ppt, EC in µS cm-1, Turbidity in NTU, Velocity m/s, Temp in °C)
	S. No.	pH	DO	EC	TDS	Turbidity	Velocity	Salinity	Temperature	TSS	HCO3	Cl	Mg	Na	K	Ca	CO2	SO4	PO4	NO3-N	NH3	NH4	NO3	Cu	Zn	Fe	Co	Mn	Cd	Pb	Cr	Al	Se	Ba
	1	6.88	3.9	3161.2	4516	37	11.84	1.65	21.4	132	36.6	1639.56	54	1252.8	75.05	14	4.4	89	0.02	0.03	0.24	0.32	0.14	0.211	0.169	3.95	0.046	0.22	0.0215	0	0.007	0	6.984	0.462
	2	5.74	3.66	886.7	1266.7	30.2	6.16	1.13	27.8	133.4	24.4	567.2	8.4	230.4	19.97	12	8.8	24	0.22	0.02	0.2	0.26	0.07	0	0.182	2.775	0.014	0.197	0.0181	0	0.18	0	5.756	0.292
	3	4.6	4.06	1436.9	2052.7	27.4	3.27	1.52	28.9	44.6	24.4	522.88	9.6	776	29.9	10	15.4	64	0.06	0.02	0.21	0.28	0.07	0	0.145	2.4	0.016	0.236	0.0397	0	0.206	0	4.058	0.996
	4	5.81	4.44	3170	4528.6	41.7	0.7	1.1	28.4	82.6	24.4	2153.58	25.2	821.2	50.58	14	11	81	0.03	0	0.2	0.26	0.01	0.131	0.174	2.375	0.021	0.208	0.02	0	0.06	0	4.05	0.345
	5	5.93	4.5	226.1	323	39.5	2.58	1.13	29.3	178.6	36.6	88.62	2.4	51.6	17.71	4	6.6	25	0.07	0.02	0.21	0.27	0.09	0	0.151	2.275	0	0.177	0.0233	0	0.115	0	6.071	0
	6	5.95	4.07	397.8	568.3	35.3	1.24	1.11	29.5	108.9	30.5	106.35	2.4	195.8	29.58	6	4.4	27	0	0.05	0.11	0.14	0.21	0.112	0.128	2.425	0	0.306	0.0186	0	0.318	0	5.651	0.213
	7	6.27	3.99	304.3	434.7	53.9	2.98	1	27.5	107.9	36.6	62.03	2.4	110	17.3	4	6.6	69	2.82	0.03	0.1	0.13	0.12	0	0	3.2	0	0.198	0.0174	0	0.223	0	3.445	0.348
	8	6.12	4.31	301.3	430.4	33.1	4.95	1.19	28.7	78.3	18.3	106.35	3.6	128	10.73	4	4.4	30	0.18	0.02	0.14	0.18	0.1	0	0	3.075	0	0.256	0.019	0	0.342	0	4.182	0
	9	6.22	3.98	244.5	349.3	50.2	4.91	1.15	28.3	105.9	42.7	88.62	3.6	72	10.56	4	6.6	22	0.88	0.03	0.09	0.11	0.12	0	0.141	3.05	0	0.212	0.0331	0	0.323	0	5.946	0
	10	6.09	4.34	260.2	371.7	38.5	3.07	1.17	28.4	6.3	54.9	70.9	1.2	99.2	9.795	4	4.4	20	0.03	0.04	0.14	0.19	0.16	0	0.121	2.65	0	0.151	0.0261	0	0.225	0	6.624	0
	11	6.19	4.27	252.8	361.2	35	1.58	1.15	27.6	78.5	36.6	79.76	3.6	92.6	9.981	4	4.4	25	1.12	0.04	0.09	0.12	0.17	0.386	0.101	2.7	0	0.238	0.029	0	0.254	0	5.809	0
	12	6.26	4.57	163.5	233.5	27.1	0.78	1.16	29.3	68.5	24.4	44.31	1.2	54	16.47	4	6.6	19	0.02	0.01	0.2	0.26	0.05	0	0.164	2.35	0	0.158	0.0289	0	0.165	0	6.859	0
	13	6.09	4.26	147.4	210.6	39.1	2.16	1.14	28.1	68.6	18.3	62.03	0.6	29.4	9.285	3	6.6	24	0.69	0.02	0.09	0.12	0.11	0	0	2.525	0	0.194	0.0769	0	0.24	0	5.588	0
	14	6.18	4.12	169.5	242.1	32	4.69	1.16	28.4	67.3	42.7	44.31	1.2	46.4	10.7	2	6.6	22	0.04	0.02	0.12	0.15	0.1	0	0	2.075	0	0.17	0.0268	0	0.231	0	6.839	0
	15	6.3	4.52	157.3	224.8	25.6	4.47	0.06	27.6	48.7	36.6	62.03	0.6	22.8	9.949	3	6.6	22	0.28	0.02	0.13	0.17	0.08	0	0.094	2.65	0	0.203	0.0223	0	0.293	0	3.779	0
	16	6	4.3	154.1	220.2	35	2.69	1.17	28.9	63.6	24.4	53.17	2.4	20.4	9.712	6	8.8	37	0.98	0.02	0.9	0.12	0.08	0	0.115	2.425	0	0.173	0.0225	0	0.313	0	5.974	0
	17	6.34	4.31	156.9	224.1	22.2	3.81	0.05	27.6	61	30.5	53.17	1.2	24.2	9.955	4	4.4	31	2.75	0.01	0.14	0.18	0.07	0	0.103	3.175	0	0.224	0.0254	0	0.253	0	6.981	0
	18	6.11	3.93	169	241.5	26.1	4	1.15	27.9	47.2	36.6	44.31	2.4	31	10.15	2	6.6	41	1.47	0.02	0.9	0.11	0.09	0	0.122	2.45	0	0.21	0.0231	0	0.415	0	6.888	0
	19	6.12	4.32	189.6	270.9	19	2.48	0.05	27.5	40.2	30.5	44.31	1.2	28.6	15.78	4	8.8	65	0.22	0.01	0.13	0.17	0.03	0	0.117	2.15	0	0.121	0.0237	0	0.219	0	6.411	0
	20	6.21	4.49	204.8	292.6	20.9	2.29	0.04	27.8	34.3	30.5	44.31	1.2	58.2	18.28	2	8.8	48	2.24	0.02	0.06	0.08	0.08	0	0.173	2.3	0	0.133	0.0265	0	0.231	0	6.55	0
	21	6.18	4.41	182.4	260.6	28.9	5.97	1.15	28.5	50.9	24.4	62.03	2.4	61.1	10.35	4	4.4	17	1.09	0.01	0.1	0.13	0.05	0.236	0.257	1.925	0	0.155	0.032	0	0.535	0	6.428	0
	22	6.3	4.7	190.7	272.4	21.3	5.74	0.04	27.9	25	30.5	44.31	1.2	56.7	10.33	4	4.4	42	1.54	0.03	0.9	0.11	0.12	0	0.105	2.35	0	0.14	0.0259	0	0.539	0	6.525	0
	23	6.36	4.32	216.5	309.3	7.87	3.8	1.16	28.7	20.2	30.5	44.31	0	80.6	11.14	4	8.8	45	0.68	0.06	0.19	0.24	0.25	0	0	2.55	0	0.137	0.0267	0	0.408	0	7.275	0
	24	6.4	4.74	164.5	234.9	22.1	1.84	0.03	28.6	33	30.5	26.58	3.6	70.1	9.639	2	4.4	21	0.78	0.06	0.08	0.11	0.25	0	0.13	1.775	0	0.128	0.0228	0	0.512	0	6.162	0
	25	6.07	4.42	167.1	238.7	22.5	1.28	0.04	29.5	30.6	24.4	53.17	1.2	26.8	13.59	2	6.6	45	0.69	0.06	0.11	0.14	0.26	0	0	1.975	0	0.13	0.0209	0	0.421	0	6.511	0
	26	6.17	4.48	183.7	262.4	21.3	2.52	0.03	28.5	37	24.4	44.31	3.6	43.5	9.967	2	8.8	54	1.56	0.08	0.1	0.13	0.34	0	0.165	2.025	0	0.132	0.0523	0	0.452	0	7.77	0
	27	6.16	6.44	134.3	191.8	22.9	3.9	0.03	28	25.4	30.5	35.45	1.2	30.1	20.03	4	4.4	12	0.81	0.04	0.07	0.09	0.16	0	0	1.925	0	0.1	0.0238	0	0.317	0	6.652	0
	28	6.27	4.95	125.1	178.7	22.7	3.81	0.03	29.3	32.3	30.5	26.58	1.2	40.85	9.2	4	6.6	12	0.64	0.02	0.09	0.12	0.1	0	0	1.775	0	0.108	0.0262	0	0.44	0	8.559	0
	29	6.25	4.45	107.6	153.8	20.9	1.66	0.03	30	28.1	24.4	35.45	3.6	27.9	7.957	2	6.6	6	0.17	0.03	0.07	0.1	0.15	0	0	1.625	0	0.096	0.0214	0	0.371	0	6.618	0
	30	6.27	4.67	127.2	181.8	24.5	4.14	0.03	28.7	29.2	36.6	26.58	3.6	39.15	8.999	4	6.6	8	0.21	0.02	0.05	0.07	0.1	0	0	1.675	0	0.111	0.0207	0	0.387	0	6.958	0
	31	6.22	4.56	162.2	231.8	22.4	3.7	0.03	29.5	20.6	36.6	35.45	1.2	38.4	8.246	8	6.6	34	0.18	0.04	0.01	0.15	0.16	0.216	0.534	1.375	0	0.1	0.0212	0	0.318	0	6.812	0
	32	6.31	4.77	176.9	252.7	19	5.27	0.03	28.5	20.7	36.6	44.31	6	29.15	20.42	4	4.4	36	0.31	0.03	0.05	0.06	0.13	0	0.108	1.7	0	0.108	0.0161	0	0.437	0	5.547	0
	33	6.31	4.7	171.5	244.9	21.5	3.9	0.03	29.1	23.6	30.5	35.45	1.2	74.4	10.19	6	8.8	13	0.58	0.03	0.03	0.04	0.14	0	0	1.725	0	0.122	0.0158	0	0.527	0	6.03	0
	34	6.5	4.62	145.2	207.4	19.4	3.03	0.02	29.7	24.8	36.6	26.58	3.6	27	8.941	4	11	35	3.45	0	0.08	0.1	0.02	0	0.169	2.05	0	0.121	0.021	0	0.541	0	7.039	0
	35	6.25	4.56	167.3	239	19.6	4.54	0.03	29.5	24.2	36.6	44.31	2.4	31.6	9.187	6	6.6	35	2.17	0.01	0.13	0.17	0.05	0	0.148	1.575	0	0.11	0.02	0	0.37	0	7.404	0
	36	6.42	4.58	169.6	242.3	18.8	3.15	0.03	29.5	20.4	24.4	35.45	4.8	27.4	12.32	4	8.8	59	2.18	0.01	0.11	0.15	0.06	0	0.103	1.6	0	0.112	0.0338	0	0.458	0	7.767	0
	NEM (All conc. mg/L excpet Salinity in ppt, EC in µS cm-1, Turbidity in NTU, Velocity m/s, Temp in °C)
	S.No.	pH	DO	EC	TDS	Turbidity	Velocity	Salinity	Temperature	TSS	HCO3	Cl	Mg	Na	K	Ca	CO2	SO4	PO4	NO3-N	NH3	NH4	NO3	Cu	Zn	Fe	Co	Mn	Cd	Pb	Cr	Al	Se	Ba
	1	5.45	35.1	11194.8	7836.32	42.3	1.85	11.7	31	298	61	3279.13	1082.4	3034	98.26	152	17.6	125	0.04	0.58	0.65	0.69	2.58	0.444	0.215	2.941	0.221	0.062	0.025	0.097	0.352	0	4.892	0.536
	2	6.22	26.5	11971.4	8380.01	21.5	1.57	4.5	32	273	36.6	5742.9	646.8	1504	40.19	272	19.8	133	0.05	0.67	0.43	0.48	2.89	0.283	0.072	3.086	0.18	0.038	0.014	0.018	0.178	0	5.902	0.274
	3	6.07	13.2	3863.21	2704.24	19.1	0.85	2.2	31.2	267	24.4	1329.38	411.6	613.7	22.75	174	26.4	122	0.13	0.79	0.97	1.03	3.5	0.248	0.169	6.344	0.18	0.131	0.009	0	0.168	0	5.557	0.112
	4	6.04	33	5365.65	3755.96	15.1	0.75	3.15	30.2	75	36.6	1940.89	363.6	976.1	26.06	286	17.6	121	0.07	0.73	0.82	0.87	3.22	0.282	0.142	3.355	0.214	0.034	0.009	0	0	0	6.227	0.024
	5	6.2	20.6	3338	2336.6	19.7	0.55	2.65	29.8	164	30.5	1178.71	74.4	805.3	25.1	116	15.4	103	0.1	0.47	0.46	0.49	2.07	0.265	0.081	2.236	0.179	0.034	0.007	0	0	0	6.085	0.152
	6	6.25	20.2	4139.41	2897.59	21.4	1.32	2.1	30.2	284	21.35	1488.9	615.6	636.9	13.99	14	19.8	101	0.17	0.82	0.59	0.63	3.64	0.274	0.302	15.136	0.187	0.08	0.006	0	0.027	0	5.744	0.013
	7	6.25	17.7	3043.41	2130.39	27.6	1.05	1.78	29.9	44	42.7	1240.75	187.2	502	17.08	22	17.6	112	0.1	0.82	0.8	0.85	4.09	0.187	0.023	0.24	0.193	0.001	0.002	0	0	0	2.784	0
	8	6.25	19.2	2818.73	1973.11	22	0.71	1.63	29.7	66	18.3	1160.99	94.8	502.2	9.94	86	13.2	96	0.08	0.76	0.33	0.35	3.36	0.278	0.072	2.528	0.183	0.013	0.005	0	0	0	5.55	0
	9	6.24	32.2	2939.1	2057.37	25	1.11	1.34	29.8	250	36.6	1090.09	272.4	433.1	22.88	102	13.2	95	0.03	0.86	0.29	0.31	3.81	0.339	0.087	3.129	0.198	0.094	0.005	0	0	0	5.791	0
	10	6.36	15.5	2069.73	1448.81	24.4	1.12	1.22	28	149	18.3	824.212	14.4	431.8	10.23	56	11	93	0.09	0.01	0.35	0.37	0.05	0.297	0.076	1.951	0.22	0.018	0.005	0	0	0	5.63	0
	11	6.41	17.9	1640.22	1148.16	34.5	0.54	1.28	28.4	72	24.4	584.925	13.2	332.85	3.002	102	17.6	86	0.35	0	0.69	0.73	0.01	0.297	0.282	6.066	0.188	0.045	0.003	0	0.048	0	4.459	0
	12	6.31	15.3	1935.69	1354.99	25.4	0.45	1.08	29.6	65.4	33.55	691.275	222	275.4	3.64	50	15.4	77	0.07	0.01	0.97	1.02	0.05	0.284	0.064	1.055	0.213	0.013	0.002	0	0	0	5.12	0
	13	6.45	14.9	1043.43	730.401	27.3	0.47	0.56	28.8	95	15.25	336.775	124.8	145.85	5.956	34	19.8	66	0.12	0	0.8	0.84	0.01	0.271	0.064	0.89	0.22	0.009	0.001	0	0	0	4.797	0
	14	6.59	15.3	570.186	399.13	34.8	0.8	0.37	28.5	126	15.25	177.25	3.6	110.8	3.39	32	15.4	55	0.12	0	0.83	0.88	0.01	0.449	0.015	2.27	0.218	0.021	0.004	0	0	0	5.446	0
	15	6.7	15.2	684.416	479.092	20.6	0.7	0.35	29	87	12.2	221.563	62.4	76.2	2.879	54	17.6	48	0.06	0	0.87	0.92	0	0.339	0.397	16.02	0.222	0.102	0.002	0	0.067	0	6.42	0
	16	6.84	15.2	267.674	187.372	27.9	0.5	0.12	28.4	98	24.4	62.0375	2.4	19.34	6.254	46	30.8	25	0.16	0	0.86	0.91	0.01	0.249	0.04	2.546	0.223	0.004	0	0	0	0	5.996	0
	17	6.86	18.3	237.489	166.242	31	1.3	0.07	28.9	102	24.4	53.175	1.2	10.04	4.037	50	26.4	22	0.12	0	0.61	0.65	0.01	0.255	0.049	2.581	0.226	0.013	0	0	0	0	5.441	0
	18	6.98	19.6	281.839	197.287	28.6	1.96	0.06	29.6	244	24.4	62.0375	18	9.076	5.464	58	24.2	19	0.04	0	0.61	0.65	0.01	0.241	0.28	5.326	0.222	0.052	0	0	0	0	6.234	0
	19	6.89	19.2	261.924	183.347	28.8	0.45	0.06	29.6	65.6	12.2	62.0375	18	6.689	10.21	60	33	13	0.09	0	0.54	0.57	0.01	0.276	0.023	2.497	0.206	0.002	0	0	0	0	5.791	0
	20	6.84	21.9	324.624	227.237	37.3	1.37	0.06	32.5	88.7	30.5	88.625	33.6	7.624	6.658	46	26.4	13	0.07	0	0.56	0.59	0.01	0.286	0.025	2.852	0.282	0.009	0	0	0	0	5.563	0
	21	6.57	20.5	435.614	304.93	33.7	0.49	0.18	31.4	183	24.4	106.35	32.4	24.82	11.36	80	22	24	0.09	0.02	0.69	0.73	0.07	0.293	0.353	20.752	0.282	0.095	0	0	0.157	0	5.512	0
	22	6.78	19	320.17	224.119	32.4	0.33	0.12	29.6	56.4	18.3	70.9	63.6	22.23	6.689	20	24.2	21	0.14	0.01	0.59	0.63	0.03	0.296	0.169	4.933	0.301	0.02	0	0	0.047	0	5.559	0
	23	6.71	21.8	272.672	190.871	31.9	0.78	0.07	30.8	185	30.5	62.0375	12	9.703	11.14	50	22	14	0.09	0.01	0.66	0.7	0.03	0.279	0.061	2.649	0.318	0.038	0	0	0	0	5.561	0
	24	6.67	20.7	240.723	168.506	32.7	1.23	0.05	30.7	233	18.3	70.9	10.8	5.296	15.42	32	24.2	14	0.12	0.06	0.65	0.69	0.27	0.268	0.086	5.349	0.31	0.048	0	0	0.033	0	5.674	0
	25	6.59	17.8	161.601	113.121	34.7	0.45	0.05	28.8	92.4	30.5	35.45	3.6	5.011	16.84	8	24.2	12	0.18	0.06	0.6	0.63	0.25	0.314	0.052	2.826	0.326	0.006	0	0	0.077	0	5.055	0
	26	6.5	15.7	163.357	114.35	36.3	1.15	0.5	29.6	108.5	24.4	53.175	0	4.925	14.26	4	19.8	12	0.13	0	0.71	0.75	0	0.27	0.228	11.708	0.33	0.049	0	0	0.188	0	5.899	0
	27	6.57	17	159.241	111.469	42.3	0.79	0.05	28.3	104.3	18.3	35.45	13.2	4.619	16.9	12	19.8	10	0.15	0.01	0.38	0.41	0.05	0.251	0.038	2.334	0.339	0.019	0	0	0.193	0	5.224	0
	28	6.82	20.5	261.474	183.031	36.2	1.22	0.04	29.7	318.1	30.5	44.3125	62.4	4.849	20.28	10	24.2	10	0.09	0.02	0.25	0.26	0.07	0.291	0.058	4.139	0.325	0.073	0	0	0.332	0	5.446	0
	29	6.82	24	179.476	125.634	33	0.34	0.04	30.8	94.5	18.3	26.5875	21.6	5.006	17.55	30	17.6	6	0.22	0	0.17	0.18	0.02	0.556	0.311	5.984	0.351	0.031	0	0	0.228	0	6.47	0
	30	7.11	21.4	196.13	137.291	42.1	0.44	0.04	29.6	85.7	36.6	35.45	7.2	7.541	15.65	28	17.6	6	0.13	0	0.35	0.37	0	0.251	0.125	6.256	0.331	0.039	0	0	0.256	0	5.17	0
	31	7.14	21.87	218.611	153.028	50.1	0.65	0.04	28.8	336.5	30.5	44.3125	16.8	3.845	17.48	32	26.4	7	0.15	0	0.45	0.48	0.01	0.178	1.065	67.48	0.345	0.238	0	0	0.29	0	5.415	0
	32	7.6	21	149.539	104.677	48.9	1.19	0.04	29.7	384.3	30.5	35.45	1.8	3.827	20.92	3	17.6	8	0.13	0.02	0.46	0.49	0.08	0.285	0.109	4.672	0.336	0.052	0	0	0.245	0	5.586	0
	33	6.75	20.1	141.351	98.946	38.2	0.29	0.04	28.6	152.6	24.4	35.45	2.4	3.236	25.59	2	39.6	5	0.09	0.01	0.35	0.37	0.05	0.318	0.044	3.153	0.339	0.028	0	0	0.297	0	6.089	0
	34	6.86	17.4	281.699	197.189	37.3	2	0.04	29.3	148.2	42.7	53.175	16.8	3.274	23.99	52	22	4	0.1	0.01	0.53	0.56	0.05	0.274	0.166	4.706	0.329	0.012	0	0	0.424	0	5.64	0
	35	7.31	26.3	148.885	104.22	37.1	0.45	0.04	30.2	116.6	30.5	44.3125	1.2	3.107	20.1	2	17.6	2	0.12	0.02	0.37	0.4	0.09	0.28	0.022	1.277	0.319	0	0	0	0.315	0	5.732	0
	36	6.9	26.5	139.593	97.715	39.8	0.4	0.06	30.8	132.4	36.6	17.725	4.8	2.76	23.34	4	17.6	7	0.11	0.08	0.46	0.48	0.36	0.3	0.064	2.987	0.332	0	0	0	0.317	0	5.336	0

## Sheet: Sibuti SS
	SWM (All conc. in mg/kg)
	S.No.	Co	Cu	Mn	Pb	Zn	Se	Fe	Al	Cd	Cr	Ba
	1	756	1545	1570	0	279.5	127	38670	17310	4.7	0	507.5
	2	1385	1130	1022	0	273.5	86	33430	19960	12.75	0	876
	3	651	840.2	1573	0	275.5	179.5	34560	20230	5	0	530
	4	1285	865.4	785.5	0	158.5	436	46890	17865	5	0	1683
	5	1650	752.3	843.5	0	176	300	37670	21045	5.95	0	535.5
	NEM (All conc. in mg/kg)
	S.No.	Co	Cu	Mn	Pb	Zn	Se	Fe	Al	Cd	Cr	Ba
	1	1753	854.2	2591.5	0	188.5	265.5	28950	4335.5	4.2	0	841.5
	2	1287	836.5	2902.5	0	152.5	14	32190	5825	4.1	0	563
	3	1834	610.2	2524.5	0	134.5	293	23340	8560	6.15	0	819
	4	2389	254.3	1730	0	111.5	253	37610	8835	3.55	0	1601.5
	5	2135	187.6	1860.5	0	119.5	236.5	23490	10670	3.7	0	1474

## Sheet: Sibuti Sediment
	SWM (All conc. in mg/kg)
	S.No.	Co	Cu	Mn	Pb	Zn	Se	Fe	Al	Cd	Cr	Ba
	1	1136.1	444.6	45.1	11.1	46.5	800.3	69175	44863.6	1.57	514.7	1376
	2	990.33	661.2	523.3	8.3	100.6	972	64903.2	94471	1.15	113.8	1258
	3	881.2	1609.2	109.1	11.4	114.1	980.7	62442	109173	1.32	29.7	774.1
	4	994.7	3901.3	112.8	9.7	120.5	979.4	66175.8	131976	1.1	40.9	1030.4
	5	1236.4	1316.9	127.4	6.7	106.9	921.7	50265.2	137851	0.99	47.1	1126
	6	796.5	1292.4	95.7	7.7	108.6	1081.1	67915.8	106305	1.13	54.7	1169.2
	7	1304.5	1657.6	225.3	5.3	86.4	995.8	66340.6	59909	1.71	61.5	1597.8
	8	1835.9	931.4	112.9	4.5	175	970.6	86537	83907.5	1.48	63.9	1670.4
	9	2070.6	1008.3	77.7	8.2	103.9	890.3	54833.3	107646	1.45	72.4	1873.3
	10	1171	978.7	90.7	5.8	181.3	864.3	41457	179046	1.42	73.4	1414.9
	11	1473.2	814.5	436.4	6.3	137.2	903.6	56296.3	179896	1.27	80.1	1081.4
	12	1284.5	440.7	95.2	7.3	151.8	863.6	37560.3	112159	1.15	85.5	2027.7
	13	1054.4	923.6	38.7	3.4	108.1	785.2	33205.7	76922.4	1.74	87.9	1762.1
	14	1183.3	1221.2	121.7	5.6	114	759.4	43669.7	105164	1.14	92.8	1615.3
	15	1260	1396.7	158.2	3.2	187.7	814.5	50101.4	158222	1.45	95.4	1907.1
	16	1103.8	1627.3	100.8	0	138.8	745.5	34466.5	151697	1.06	97.8	2267.4
	17	1027.4	1760.2	95.6	3.5	157.2	869.7	38714.3	168541	1.24	99.3	2872.8
	18	1279.7	3005.7	118.3	5.1	165.4	754.2	66236.7	117043	1.24	101.9	1441.5
	19	1498.1	1522.4	75	1.7	112.4	611.1	52189.1	78137	1.27	103.9	1275.1
	20	842.9	1225	222.5	5.3	178.6	705.6	51382.2	177228	1.06	104.9	4536.4
	21	1344.9	1022.1	123.2	1.6	174.7	854.8	63727.5	197779	1.17	105.3	6049.7
	22	1411.1	923.1	83.4	0	123.8	676.5	64683.3	227258	1.33	105.1	3489.4
	23	976.7	993.4	196.4	1.4	213.5	762	71354.1	203094	1.31	108.6	1692
	24	1174.6	585.6	202.8	0	170.1	712.8	74576.2	168730	1.2	107.5	1655.7
	25	1034.6	524.8	200	0	156	699.3	39502.9	116701	1.32	109.1	1426.1
	26	1272.6	1222.5	118.7	0.9	153.7	606.6	39130.1	98486.1	1.53	109.7	1361.8
	27	1195.1	1055.2	129.1	0	146.2	680.6	36368	84989.5	1.51	109.7	1412.3
	28	1392.1	629.9	72.2	0.3	112.9	670.6	43731	70553.9	1.1	109.5	1749.4
	29	1293.2	385.1	171	2	114.9	769.3	37051.4	58015.8	1.33	109.6	1112.3
	30	1574	586.3	285.3	0	103.3	703.9	90397.5	46932.1	1.04	99.4	2740.5
	31	1675.1	454	53.7	1.9	90.8	726.7	35263.1	25443.7	1.1	109.4	2075.4
	32	1646.7	417.1	225.3	0	128.4	892.8	42633.7	80537.2	1.11	109.9	3454.6
	33	1204.5	298	200.2	0	106.2	761.1	51388.9	39046.8	1.07	110.8	3353.3
	34	2127.4	76.8	242.9	0	127.7	558.8	40856.4	71496.3	1.01	111.1	6066.7
	35	2337.2	166.5	418.2	0	103.6	527.7	47932.4	16651.5	1.14	110.4	7511.3
	36	1239.5	142.6	436.9	0	114.7	573.5	34082	37861.6	1.16	109.9	2700.3
	NEM (in mg/kg)
	S.No.	Co	Cu	Mn	Pb	Zn	Se	Fe	Al	Cd	Cr	Ba
	1	2283.5	196.5	54.7	2.7	42.2	840.3	17991.6	29325.6	1.12	109.7	1226.1
	2	2013.1	427.7	383.4	0.2	106.9	695.7	47655.2	65761.5	1.15	111.3	887.3
	3	1813	691.3	298.8	0	156	764.5	32141	81135.8	1.2	111.9	940.6
	4	1739.6	774.5	210.9	0	109.3	784.9	40669.3	42697	1.16	111.4	210.3
	5	1949.4	410.5	146.7	0	183.3	804.8	31273	102223	1.33	111.2	215.3
	6	1458.7	150.7	154	0	197	700.9	32802.8	88335.8	1.23	111.4	372.8
	7	1614.3	798.3	160.8	0	191.8	839.3	56824.1	82149.8	1.36	110.7	692.8
	8	2031.5	686.3	97.7	0	150.5	774.8	55509.6	102302	1.29	111.7	451.7
	9	2116.7	952.9	135.7	0	176.8	561.8	34915.8	70929.5	1.37	111.6	503.6
	10	1403.9	380.2	190.9	0	107.1	818	59235.6	39524	1.02	110.3	970
	11	1331.4	305.9	124.4	0	192.4	927.8	50382.6	80937.3	1.43	111.4	768.6
	12	2633.7	371	96.3	0	120.9	668.8	47066	9661.6	1.08	110.6	560.3
	13	2122.3	204	85.2	0	114.9	589.5	28814.9	5249.3	1.11	110.2	543.4
	14	2222.7	300.7	59.6	0	106.7	904.5	27673.6	22451	1.05	111.2	776
	15	1832.3	207.2	94.2	0	163.5	925.9	51246.9	12941.3	1.24	110.9	919.6
	16	1634.2	408	66.1	0	130.9	871.8	29732.1	27338.1	1.53	110.9	920.6
	17	1439.8	263.7	269.8	0	117.7	841.2	50238.7	7600.4	1.25	111.2	982.7
	18	2073.5	134	229.6	0	127.9	759	55894	7739	1.33	112	1469
	19	2220.6	181	84.3	0	91.6	706	32360.2	9493.4	1.07	111.8	1446
	20	1811.7	308.2	162	0	92.9	851.9	28594.2	2496.9	1.21	112.1	1907.1
	21	1646	190.4	399.3	0	148.9	931.6	48040.5	10165.7	1.29	110.1	2197
	22	2834.4	175.9	63.2	0	130	726.8	31526.2	11796.1	1.21	111.6	1945.5
	23	1894.7	344.6	252.3	0	120.4	879.8	44940.8	4330.4	1.23	99.3	2266.4
	24	1714.2	231.7	97.2	0	112.9	843.9	34183.7	3452.2	1.11	110.9	2798.1
	25	2381.6	389.6	79	0	102	692.9	27851.3	7817.4	1.15	110.4	2307.6
	26	2266.1	532.8	280.1	0	106.9	656.3	48195.8	4333.6	1.07	111	2621.8
	27	2343.8	843.3	106.1	0	113	719.4	34829.2	11719.6	1.3	111.5	2518.5
	28	1418.6	199.3	79.5	0	99.7	594.4	33160.8	2319.6	1.18	112.5	2474.8
	29	2855.9	232	175.2	0	130.5	635.3	31916.8	15059.3	1.05	113	2629.8
	30	2902.9	203.2	149.6	0	105.1	686.7	65400.8	2215.2	1.01	110.9	3186
	31	2049.2	210.5	39	0	113.2	614.8	32576.7	1862.4	0.97	110.6	1884.3
	32	2230.9	245	141.4	0	105.1	721.2	28415.8	2818.2	1.03	111.3	1657.6
	33	1656.1	167	255.6	0	117.5	614	27947.5	20910.2	1.12	110.7	2032.4
	34	1887.1	157.2	227.7	0	125.9	754.2	32748.5	1873.5	0.96	111.8	1999.2
	35	1934.8	171.3	152.3	0	98.2	494.3	34406.3	3423.7	1.08	110.8	2092.7
	36	1448.8	198.4	165	0	98.1	683.6	34299.1	2191.3	1.06	113.3	1921.1
